# Supplementary material for: Tailored Synthesis of Heterogenous 2D TMDs and Their Spectroscopic Characterization
Source: Nanomaterials (Basel). 2024 Jan 23;14(3):248. doi: 10.3390/nano14030248 (PMC10856291; doi:10.3390/nano14030248)
Supplement: Supplementary file 1 [file nanomaterials-14-00248-s001.zip]

Archive with 1 entries (1 files):
- nanomaterials-2820301-supplementary.pdf
